# Supplementary material for: FADS1 and FADS2 Gene Polymorphisms Affect Omega-3 and Omega-6 Erythrocyte Fatty Acid Composition and Influence the Association Between Dietary Fatty Acid Intake and Lipid Profile in Brazilian Adults
Source: Metabolites. 2025 Nov 21;15(12):758. doi: 10.3390/metabo15120758 (PMC12735183; doi:10.3390/metabo15120758)
Supplement: Supplementary file 1 [file metabolites-15-00758-s001.zip]

Archive with 1 entries (1 files):
- metabolites-3961760-supplementary.pdf
